# Supplementary material for: A Novel Measure of Chromosome Instability Can Account for Prognostic Difference in Multiple Myeloma
Source: PLoS One. 2013 Jun 20;8(6):e66361. doi: 10.1371/journal.pone.0066361 (PMC3688789; doi:10.1371/journal.pone.0066361)
Supplement: Table S1 — CINGECS probeset list. (XLS) [file pone.0066361.s007.xls]

## Sheet: Table S1
Table S1. CINGECS probe set list.
Probe Id	Fold Change	Gene Symbol	Gene Name
206390_x_at	-3.574	PF4	platelet factor 4
214710_s_at	3.379	CCNB1	cyclin B1
216521_s_at	2.022	BRCC3	BRCA1/BRCA2-containing complex, subunit 3
232278_s_at	2.843	DEPDC1	DEP domain containing 1
222077_s_at	3.489	RACGAP1	Rac GTPase activating protein 1
218350_s_at	2.168	GMNN	geminin, DNA replication inhibitor
206364_at	2.928	KIF14	kinesin family member 14
210467_x_at	6.032	MAGEA12	melanoma antigen family A, 12
213008_at	2.46	FANCI	Fanconi anemia, complementation group I
1559633_a_at	2.41	CHRM3	cholinergic receptor, muscarinic 3
219918_s_at	4.44	ASPM	asp (abnormal spindle) homolog, microcephaly associated (Drosophila)
212022_s_at	2.324	MKI67	antigen identified by monoclonal antibody Ki-67
1558692_at	2.06	MGC31963	chromosome 1 open reading frame 85
204240_s_at	2.845	SMC2	structural maintenance of chromosomes 2
219787_s_at	2.874	ECT2	epithelial cell transforming sequence 2 oncogene
218009_s_at	2.42	PRC1	protein regulator of cytokinesis 1
207156_at	2.09	HIST1H2AG	histone cluster 1, H2ag
209642_at	3.641	BUB1	budding uninhibited by benzimidazoles 1 homolog (yeast)
203362_s_at	3.101	MAD2L1	MAD2 mitotic arrest deficient-like 1 (yeast)
218585_s_at	3.738	DTL	denticleless homolog (Drosophila)
209714_s_at	2.679	CDKN3	cyclin-dependent kinase inhibitor 3
214061_at	2.158	WDR67	WD repeat domain 67
202095_s_at	2.559	BIRC5	baculoviral IAP repeat-containing 5
238893_at	-2.114	LOC338758	hypothetical protein LOC338758
232035_at	2.096	HIST1H4B	histone cluster 1, H4b
203213_at	3.983	CDC2	cell division cycle 2, G1 to S and G2 to M
1555758_a_at	2.86	CDKN3	cyclin-dependent kinase inhibitor 3
205394_at	3.59	CHEK1	CHK1 checkpoint homolog (S. pombe)
225897_at	-2.082	MARCKS	myristoylated alanine-rich protein kinase C substrate
208180_s_at	2.246	HIST1H4B	histone cluster 1, H4h
202829_s_at	2.033	VAMP7	vesicle-associated membrane protein 7
239908_at	-2.171	BCAR3
209458_x_at	-4.499	HBA2	hemoglobin, alpha 1
204825_at	3.212	MELK	maternal embryonic leucine zipper kinase
209421_at	2.353	MSH2	mutS homolog 2, colon cancer, nonpolyposis type 1 (E. coli)
208079_s_at	2.479	AURKA	aurora kinase A
223785_at	2.262	FANCI	Fanconi anemia, complementation group I
219990_at	3.453	E2F8	E2F transcription factor 8
204127_at	2.529	RFC3	replication factor C (activator 1) 3, 38kDa
218663_at	3.937	NCAPG	non-SMC condensin I complex, subunit G
219148_at	4.38	PBK	PDZ binding kinase
231772_x_at	2.545	CENPH	centromere protein H
230690_at	-3.814	TUBB1	tubulin, beta 1
209116_x_at	-3.55	HBB	hemoglobin, beta
223044_at	-2.791	SLC40A1	solute carrier family 40 (iron-regulated transporter), member 1
202779_s_at	2.152	UBE2S	ubiquitin-conjugating enzyme E2S
209709_s_at	2.589	HMMR	hyaluronan-mediated motility receptor (RHAMM)
214146_s_at	-5.119	PPBP	pro-platelet basic protein (chemokine (C-X-C motif) ligand 7)
204146_at	2.763	RAD51AP1	RAD51 associated protein 1
229551_x_at	2.483	ZNF367	zinc finger protein 367
242546_at	2.861	LOC100131139	hypothetical LOC642477
213007_at	3.058	FANCI	Fanconi anemia, complementation group I
203145_at	2.094	SPAG5	sperm associated antigen 5
219258_at	2.438	TIPIN	TIMELESS interacting protein
201292_at	4.23	TOP2A	topoisomerase (DNA) II alpha 170kDa
218979_at	2.413	RMI1	RMI1, RecQ mediated genome instability 1, homolog (S. cerevisiae)
205909_at	2.115	POLE2	polymerase (DNA directed), epsilon 2 (p59 subunit)
210115_at	2.005	RPL39L	ribosomal protein L39-like
224407_s_at	2.115	RP6-213H19.1	serine/threonine protein kinase MST4
219306_at	2.925	KIF15	kinesin family member 15
204026_s_at	3.54	ZWINT	ZW10 interactor
209901_x_at	-2.616	AIF1	allograft inflammatory factor 1
225834_at	4.636	FLJ11029
228323_at	3.379	CASC5	cancer susceptibility candidate 5
239231_at	2.058	FLJ11029
219588_s_at	2.515	NCAPG2	non-SMC condensin II complex, subunit G2
213095_x_at	-2.041	AIF1	allograft inflammatory factor 1
209773_s_at	4.196	RRM2	ribonucleotide reductase M2 polypeptide
222685_at	2.345	HAUS6	family with sequence similarity 29, member A
204018_x_at	-4.595	HBA2	hemoglobin, alpha 1
228361_at	2.067	E2F2	E2F transcription factor 2
220651_s_at	2.506	MCM10	minichromosome maintenance complex component 10
203744_at	2.016	HMGB3	high-mobility group box 3
235609_at	2.317	BRIP1
202917_s_at	-3.013	S100A8	S100 calcium binding protein A8
222848_at	3.01	CENPK	centromere protein K
205997_at	-2.546	ADAM28	ADAM metallopeptidase domain 28
201668_x_at	-2.043	MARCKS	myristoylated alanine-rich protein kinase C substrate
201670_s_at	-2.149	MARCKS	myristoylated alanine-rich protein kinase C substrate
202705_at	3.46	CCNB2	cyclin B2
204023_at	2.206	RFC4	replication factor C (activator 1) 4, 37kDa
218252_at	2.248	CKAP2	cytoskeleton associated protein 2
211080_s_at	2.044	NEK2	NIMA (never in mitosis gene a)-related kinase 2
212021_s_at	2.276	MKI67	antigen identified by monoclonal antibody Ki-67
218355_at	2.347	KIF4A	kinesin family member 4A
225716_at	2.034	FLJ11029
203209_at	2.045	RFC5	replication factor C (activator 1) 5, 36.5kDa
225601_at	2.008	HMGB3	high-mobility group box 3
223381_at	6.342	NUF2	NUF2, NDC80 kinetochore complex component, homolog (S. cerevisiae)
203022_at	2.028	RNASEH2A	ribonuclease H2, subunit A
222740_at	3.269	ATAD2	ATPase family, AAA domain containing 2
213253_at	2.054	SMC2	structural maintenance of chromosomes 2
203432_at	2.235	TMPO
223556_at	2.224	HELLS
212636_at	-2.18	QKI	quaking homolog, KH domain RNA binding (mouse)
226558_at	2.337	LOC389834	MAFF interacting protein
221258_s_at	2.162	KIF18A	kinesin family member 18A
206609_at	2.824	MAGEC1	melanoma antigen family C, 1
231131_at	3.308	FAM133A	family with sequence similarity 133, member A
222673_x_at	2.016	FAM122B	family with sequence similarity 122B
204603_at	2.362	EXO1	exonuclease 1
1562099_at	2.379	FLJ11029
204962_s_at	3.009	CENPA	centromere protein A
211696_x_at	-3.479	HBB	hemoglobin, beta
227211_at	2.495	PHF19	PHD finger protein 19
214414_x_at	-3.782	HBA2	hemoglobin, alpha 1
202589_at	3.364	TYMS	thymidylate synthetase
224753_at	2.487	CDCA5	cell division cycle associated 5
207325_x_at	3.863	MAGEA1	melanoma antigen family A, 1 (directs expression of antigen MZ2-E)
203554_x_at	2.37	PTTG1	pituitary tumor-transforming 1
204641_at	4.34	NEK2	NIMA (never in mitosis gene a)-related kinase 2
218662_s_at	2.908	NCAPG	non-SMC condensin I complex, subunit G
225485_at	2.015	TSGA14	testis specific, 14
218782_s_at	3.1	ATAD2	ATPase family, AAA domain containing 2
214612_x_at	6.731	MAGEA6	melanoma antigen family A, 6
222958_s_at	2.613	DEPDC1	DEP domain containing 1
203755_at	3.659	BUB1B	budding uninhibited by benzimidazoles 1 homolog beta (yeast)
222039_at	2.014	KIF18B	kinesin family member 18B
209942_x_at	6.702	MAGEA3	melanoma antigen family A, 3
202613_at	2.103	CTPS	CTP synthase
213226_at	2.35	CCNA2	cyclin A2
217640_x_at	2.211	C18orf24	chromosome 18 open reading frame 24
239002_at	2.38	ASPM	asp (abnormal spindle) homolog, microcephaly associated (Drosophila)
204444_at	3.735	KIF11	kinesin family member 11
201890_at	4.576	RRM2	ribonucleotide reductase M2 polypeptide
201202_at	2.113	PCNA	proliferating cell nuclear antigen
215509_s_at	2.841	BUB1	budding uninhibited by benzimidazoles 1 homolog (yeast)
201291_s_at	3.721	TOP2A	topoisomerase (DNA) II alpha 170kDa
204531_s_at	2.105	BRCA1	breast cancer 1, early onset
225655_at	2.562	UHRF1	ubiquitin-like with PHD and ring finger domains 1
228144_at	2.64	ZNF300	zinc finger protein 300
228597_at	2.252	C21orf45	chromosome 21 open reading frame 45
242881_x_at	3.871	LOC389048
209891_at	3.837	SPC25	SPC25, NDC80 kinetochore complex component, homolog (S. cerevisiae)
228729_at	2.734	CCNB1	cyclin B1
1554696_s_at	3.488	TYMS	thymidylate synthetase
223229_at	3.45	UBE2T	ubiquitin-conjugating enzyme E2T (putative)
201897_s_at	2.691	CKS1B	CDC28 protein kinase regulatory subunit 1B
239481_at	2.654	FAM133A	family with sequence similarity 133, member A
226936_at	2.516	C6orf173	chromosome 6 open reading frame 173
238075_at	2.253	CHEK1	CHK1 checkpoint homolog (S. pombe)
230165_at	2.772	SGOL2	shugoshin-like 2 (S. pombe)
215051_x_at	-2.115	AIF1	allograft inflammatory factor 1
227212_s_at	2.705	PHF19	PHD finger protein 19
207165_at	3.599	HMMR	hyaluronan-mediated motility receptor (RHAMM)
228273_at	3.731	FLJ11029
206102_at	3.358	GINS1	GINS complex subunit 1 (Psf1 homolog)
1557765_at	2.306	LOC340109	hypothetical protein LOC643401
228069_at	2.315	FAM54A	family with sequence similarity 54, member A
222608_s_at	2.49	ANLN	anillin, actin binding protein
212281_s_at	2.267	TMEM97	transmembrane protein 97
218349_s_at	2.458	ZWILCH	Zwilch, kinetochore associated, homolog (Drosophila)
205393_s_at	3.139	CHEK1	CHK1 checkpoint homolog (S. pombe)
212282_at	2.079	TMEM97	transmembrane protein 97
213599_at	4.249	OIP5	Opa interacting protein 5
235425_at	2.211	SGOL2	shugoshin-like 2 (S. pombe)
204709_s_at	2.986	KIF23	kinesin family member 23
52285_f_at	2.049	CEP76	centrosomal protein 76kDa
204092_s_at	2.098	AURKA	aurora kinase A
222680_s_at	4.279	DTL	denticleless homolog (Drosophila)
220060_s_at	2.176	C12orf48	chromosome 12 open reading frame 48
232238_at	2.573	ASPM	asp (abnormal spindle) homolog, microcephaly associated (Drosophila)
202107_s_at	2.637	MCM2	minichromosome maintenance complex component 2
223058_at	-2.092	FAM107B	family with sequence similarity 107, member B
211745_x_at	-4.383	HBA2	hemoglobin, alpha 2
220295_x_at	2.176	DEPDC1	DEP domain containing 1
222036_s_at	2.57	MCM4	minichromosome maintenance complex component 4
203358_s_at	2.497	EZH2	enhancer of zeste homolog 2 (Drosophila)
201930_at	2.059	MCM6	minichromosome maintenance complex component 6
218039_at	3.763	NUSAP1	nucleolar and spindle associated protein 1
204033_at	3.032	TRIP13	thyroid hormone receptor interactor 13
204822_at	3.086	TTK	TTK protein kinase
235113_at	2.207	PPIL5	peptidylprolyl isomerase (cyclophilin)-like 5
1552680_a_at	2.389	CASC5	cancer susceptibility candidate 5
218883_s_at	2.102	MLF1IP	MLF1 interacting protein
238784_at	2.951	DPY19L2	dpy-19-like 2 (C. elegans)
204170_s_at	2.474	CKS2	CDC28 protein kinase regulatory subunit 2
225361_x_at	2.014	FAM122B	family with sequence similarity 122B
204700_x_at	2.081	C1orf107	chromosome 1 open reading frame 107
231882_at	2.898	LOC100131139	hypothetical LOC642477
1554572_a_at	2.049	SUV39H2	suppressor of variegation 3-9 homolog 2 (Drosophila)
221677_s_at	2.058	DONSON	downstream neighbor of SON
208103_s_at	2.064	ANP32E	acidic (leucine-rich) nuclear phosphoprotein 32 family, member E
235266_at	2.05	ATAD2	ATPase family, AAA domain containing 2
244631_at	2.148	LOC389834
203214_x_at	3.132	CDC2	cell division cycle 2, G1 to S and G2 to M
222606_at	2.444	ZWILCH	Zwilch, kinetochore associated, homolog (Drosophila)
204510_at	2.017	CDC7	cell division cycle 7 homolog (S. cerevisiae)
236641_at	2.342	KIF14	kinesin family member 14
200783_s_at	2.513	STMN1	stathmin 1/oncoprotein 18
204162_at	4.26	NDC80	NDC80 homolog, kinetochore complex component (S. cerevisiae)
202503_s_at	3.373	KIAA0101	KIAA0101
210559_s_at	3.592	CDC2	cell division cycle 2, G1 to S and G2 to M
203305_at	-2.907	F13A1	coagulation factor XIII, A1 polypeptide
221514_at	2.01	UTP14A	UTP14, U3 small nucleolar ribonucleoprotein, homolog A (yeast)
219978_s_at	3.356	NUSAP1	nucleolar and spindle associated protein 1
210052_s_at	2.747	TPX2	TPX2, microtubule-associated, homolog (Xenopus laevis)
220840_s_at	2.294	C1orf112	chromosome 1 open reading frame 112
238870_at	2.162	FLJ11029
219555_s_at	2.301	CENPN	centromere protein N
218542_at	3.67	CEP55	centrosomal protein 55kDa
202954_at	2.66	UBE2C	ubiquitin-conjugating enzyme E2C
226287_at	2.917	CCDC34	coiled-coil domain containing 34
207828_s_at	2.867	CENPF	centromere protein F, 350/400ka (mitosin)
1554768_a_at	3.129	MAD2L1	MAD2 mitotic arrest deficient-like 1 (yeast)
217232_x_at	-3.64	HBB	hemoglobin, beta
223700_at	2.412	MND1	meiotic nuclear divisions 1 homolog (S. cerevisiae)
226980_at	2.186	DEPDC1B	DEP domain containing 1B
223344_s_at	-2.325	MS4A7	membrane-spanning 4-domains, subfamily A, member 7
214642_x_at	2.875	MAGEA5	melanoma antigen family A, 5
216237_s_at	2.043	MCM5	minichromosome maintenance complex component 5
227350_at	2.078	HELLS
1554408_a_at	2.238	TK1	thymidine kinase 1, soluble
222714_s_at	2.036	LACTB2	lactamase, beta 2
