# Supplementary material for: A Novel Measure of Chromosome Instability Can Account for Prognostic Difference in Multiple Myeloma
Source: PLoS One. 2013 Jun 20;8(6):e66361. doi: 10.1371/journal.pone.0066361 (PMC3688789; doi:10.1371/journal.pone.0066361)
Supplement: Table S2 — Enrichment analysis results for GO terms using CINGECS genes. (a) Biological process terms. (b) Molecular function terms. (c) Cellular component terms. (XLS) [file pone.0066361.s008.xls]

## Sheet: Table S2 (a)
Table S2 (a). Enrichment analysis results for GO biological process terms using CINGECS genes.
GO ID	Function Name	Total Input IDs (collapse)	Total Input Genes (collapse)	Total Input IDs (expand)	Total Input Genes (expand)	Reference Input IDs (collapse)	Reference Input Genes (collapse)	Reference Input IDs (expand)	Reference Input Genes (expand)	P-Value (collapse)	Corrected P-Value (collapse)	P-Value (expand)	Corrected P-Value (expand)
GO:0048015	phosphoinositide-mediated signaling	14	11	14	11	172	165	71	28	1.31242e-07	2.51801e-06	2.8999e-13	1.22491e-10
GO:0007051	spindle organization	14	13	8	7	63	60	11	8	-7.14762e-13	0	3.21965e-13	1.22491e-10
GO:0051301	cell division	55	41	51	37	614	577	478	201	2.13163e-13	1.09912e-11	4.45421e-13	1.22491e-10
GO:0007049	cell cycle	88	65	68	48	2252	2124	919	366	9.91651e-13	3.89577e-11	6.17284e-13	1.27315e-10
GO:0006260	DNA replication	31	25	24	18	571	539	305	123	3.45945e-12	1.24089e-10	8.57647e-13	1.30872e-10
GO:0007067	mitosis	53	39	46	34	569	539	396	160	7.05991e-13	2.91221e-11	9.51794e-13	1.30872e-10
GO:0006974	response to DNA damage stimulus	27	20	19	13	803	752	523	204	4.27469e-06	5.44205e-05	1.56429e-08	1.84363e-06
GO:0006281	DNA repair	22	16	17	11	602	568	355	140	2.0704e-05	0.000196331	2.41616e-08	2.49166e-06
GO:0006297	nucleotide-excision repair, DNA gap filling	5	5	5	5	31	17	31	17	2.09112e-07	3.92084e-06	2.09112e-07	1.91686e-05
GO:0007076	mitotic chromosome condensation	8	5	8	5	39	40	39	18	1.90653e-05	0.000183893	2.87605e-07	2.37274e-05
GO:0007018	microtubule-based movement	9	8	9	8	241	220	188	81	0.000505777	0.00366023	3.58397e-07	2.68798e-05
GO:0007093	mitotic cell cycle checkpoint	11	8	6	4	96	86	24	10	5.70899e-07	9.05754e-06	9.15714e-07	6.1887e-05
GO:0008283	cell proliferation	30	22	14	12	2196	2076	615	245	0.136	0.24878	9.75189e-07	6.1887e-05
GO:0007059	chromosome segregation	19	14	6	5	157	154	65	25	4.0111e-11	1.32366e-09	1.70177e-06	0.000100283
GO:0006270	DNA replication initiation	5	5	4	4	48	45	29	15	3.42377e-05	0.000313845	5.76261e-06	0.000316943
GO:0007094	mitotic cell cycle spindle assembly checkpoint	4	3	4	3	22	6	22	6	1.09501e-05	0.000120451	1.09501e-05	0.000531403
GO:0007052	mitotic spindle organization	5	5	3	3	38	37	34	10	1.28854e-05	0.000129639	6.41156e-05	0.00281193
GO:0006271	DNA strand elongation during DNA replication	2	2	2	2	6	7	5	2	0.00139297	0.00851258	6.81681e-05	0.00281193
GO:0000022	mitotic spindle elongation	2	2	2	2	3	3	3	2	0.000203389	0.00164506	6.81681e-05	0.00281193
GO:0000910	cytokinesis	6	5	4	4	104	98	74	28	0.00133838	0.00836484	7.9478e-05	0.00312235
GO:0006268	DNA unwinding during replication	3	3	3	3	37	13	37	13	0.000150039	0.00125032	0.000150039	0.00562646
GO:0031145	anaphase-promoting complex-dependent proteasomal ubiquitin-dependent protein catabolic process	9	5	9	5	138	134	138	62	0.0051902	0.0256402	0.000161921	0.00580803
GO:0000079	regulation of cyclin-dependent protein kinase activity	7	4	7	4	134	126	79	36	0.0208164	0.0684203	0.000217166	0.0074651
GO:0000086	G2/M transition of mitotic cell cycle	6	3	6	3	54	53	49	16	0.00964899	0.0390217	0.000288463	0.00951928
GO:0031573	intra-S DNA damage checkpoint	2	2	2	2	7	4	7	4	0.000404561	0.00298002	0.000404561	0.0123616
GO:0031536	positive regulation of exit from mitosis	2	2	2	2	8	4	8	4	0.000404561	0.00298002	0.000404561	0.0123616
GO:0000070	mitotic sister chromatid segregation	10	7	2	2	66	68	13	7	1.48862e-06	2.19306e-05	0.00139297	0.0396275
GO:0006301	postreplication repair	2	2	2	2	33	30	29	7	0.0254778	0.0775614	0.00139297	0.0396275
GO:0006139	nucleobase, nucleoside, nucleotide and nucleic acid metabolic process	62	50	5	4	9253	8740	154	61	0.000211494	0.00169401	0.00163882	0.0450674
GO:0007165	signal transduction	35	28	3	3	7847	7394	3235	1348	9.28922e-09	2.01674e-07	0.0033771	0.0892411
GO:0000077	DNA damage checkpoint	7	5	4	2	83	74	45	11	0.000372184	0.00279138	0.00356964	0.0892411
GO:0015671	oxygen transport	4	2	4	2	22	11	22	11	0.00356964	0.0191231	0.00356964	0.0892411
GO:0000082	G1/S transition of mitotic cell cycle	4	3	4	3	146	132	121	38	0.0968384	0.196778	0.00380296	0.0922777
GO:0010165	response to X-ray	2	2	2	2	31	12	31	12	0.00426035	0.0219674	0.00426035	0.100422
GO:0051246	regulation of protein metabolic process	6	6	3	3	1153	1077	141	41	0.205381	0.332234	0.00471936	0.108152
GO:0007126	meiosis	10	6	4	3	187	179	89	44	0.00380951	0.0201464	0.00575832	0.122918
GO:0006302	double-strand break repair	4	4	2	2	93	92	35	14	0.00720237	0.0331953	0.00581066	0.122918
GO:0051276	chromosome organization	23	18	3	2	1035	996	35	14	0.00154963	0.00926412	0.00581066	0.122918
GO:0000724	double-strand break repair via homologous recombination	2	2	2	2	32	31	32	15	0.0270891	0.0806804	0.00666833	0.124227
GO:0009157	deoxyribonucleoside monophosphate biosynthetic process	2	1	2	1	4	5	4	1	0.0407328	0.107363	0.00828179	0.124227
GO:0007019	microtubule depolymerization	1	1	1	1	52	50	2	1	0.340542	0.472975	0.00828179	0.124227
GO:0051310	metaphase plate congression	2	2	1	1	7	7	3	1	0.00139297	0.00851258	0.00828179	0.124227
GO:0033262	regulation of DNA replication during S phase	1	1	1	1	1	1	1	1	0.00828179	0.0345074	0.00828179	0.124227
GO:0009048	dosage compensation, by inactivation of X chromosome	1	1	1	1	2	1	2	1	0.00828179	0.0345074	0.00828179	0.124227
GO:0000915	cytokinesis, contractile ring formation	1	1	1	1	1	1	1	1	0.00828179	0.0345074	0.00828179	0.124227
GO:0043308	eosinophil degranulation	1	1	1	1	1	1	1	1	0.00828179	0.0345074	0.00828179	0.124227
GO:0051383	kinetochore organization	2	2	1	1	6	6	1	1	0.00100042	0.00660276	0.00828179	0.124227
GO:0051303	establishment of chromosome localization	3	3	1	1	16	15	4	1	0.000235807	0.00183529	0.00828179	0.124227
GO:0006231	dTMP biosynthetic process	2	1	2	1	4	1	4	1	0.00828179	0.0345074	0.00828179	0.124227
GO:0045653	negative regulation of megakaryocyte differentiation	1	1	1	1	1	1	1	1	0.00828179	0.0345074	0.00828179	0.124227
GO:0046600	negative regulation of centriole replication	1	1	1	1	2	1	2	1	0.00828179	0.0345074	0.00828179	0.124227
GO:0045870	positive regulation of retroviral genome replication	2	1	2	1	3	1	3	1	0.00828179	0.0345074	0.00828179	0.124227
GO:0007108	cytokinesis, initiation of separation	1	1	1	1	1	1	1	1	0.00828179	0.0345074	0.00828179	0.124227
GO:0031577	spindle checkpoint	5	4	1	1	26	25	4	1	5.00632e-05	0.000453869	0.00828179	0.124227
GO:0006468	protein amino acid phosphorylation	17	10	15	9	1942	1805	1241	430	0.108408	0.211035	0.00975261	0.143677
GO:0006298	mismatch repair	2	2	2	2	43	46	38	19	0.0556556	0.133248	0.0106271	0.153813
GO:0051436	negative regulation of ubiquitin-protein ligase activity during mitotic cell cycle	4	3	4	3	138	135	138	62	0.101861	0.202792	0.0147604	0.174471
GO:0006334	nucleosome assembly	3	3	3	3	143	136	138	63	0.103558	0.203902	0.0154061	0.174471
GO:0042493	response to drug	3	3	3	3	175	166	157	64	0.159167	0.277279	0.0160675	0.174471
GO:0031503	protein complex localization	1	1	1	1	9	9	6	2	0.0721283	0.16303	0.0164954	0.174471
GO:0045132	meiotic chromosome segregation	2	1	2	1	12	10	4	2	0.0798163	0.17283	0.0164954	0.174471
GO:0043312	neutrophil degranulation	1	1	1	1	4	4	3	2	0.0327204	0.0921307	0.0164954	0.174471
GO:0007127	meiosis I	4	2	1	1	87	87	3	2	0.162329	0.279586	0.0164954	0.174471
GO:0007100	mitotic centrosome separation	1	1	1	1	5	4	2	2	0.0327204	0.0921307	0.0164954	0.174471
GO:0030185	nitric oxide transport	3	1	3	1	7	2	7	2	0.0164954	0.057664	0.0164954	0.174471
GO:0051299	centrosome separation	3	2	2	1	11	9	6	2	0.00236206	0.0134393	0.0164954	0.174471
GO:0043009	chordate embryonic development	4	4	1	1	486	457	4	2	0.525958	0.606144	0.0164954	0.174471
GO:0006287	base-excision repair, gap-filling	1	1	1	1	4	2	4	2	0.0164954	0.057664	0.0164954	0.174471
GO:0040001	establishment of mitotic spindle localization	2	1	2	1	10	10	5	2	0.0798163	0.17283	0.0164954	0.174471
GO:0010216	maintenance of DNA methylation	2	1	2	1	5	2	5	2	0.0164954	0.057664	0.0164954	0.174471
GO:0000921	septin ring assembly	1	1	1	1	3	2	3	2	0.0164954	0.057664	0.0164954	0.174471
GO:0031508	centromeric heterochromatin formation	2	1	2	1	7	2	7	2	0.0164954	0.057664	0.0164954	0.174471
GO:0051649	establishment of localization in cell	17	15	1	1	2241	2139	2	2	0.295617	0.433958	0.0164954	0.174471
GO:0001675	acrosome assembly	2	1	2	1	9	2	9	2	0.0164954	0.057664	0.0164954	0.174471
GO:0009186	deoxyribonucleoside diphosphate metabolic process	2	1	2	1	10	10	3	2	0.0798163	0.17283	0.0164954	0.174471
GO:0045918	negative regulation of cytolysis	1	1	1	1	3	2	3	2	0.0164954	0.057664	0.0164954	0.174471
GO:0051300	spindle pole body organization	1	1	1	1	3	2	3	2	0.0164954	0.057664	0.0164954	0.174471
GO:0051437	positive regulation of ubiquitin-protein ligase activity during mitotic cell cycle	6	3	6	3	149	146	149	65	0.121125	0.227628	0.0167447	0.174866
GO:0008152	metabolic process	95	73	0	0	18901	17949	999	450	1.58374e-53	4.3553e-51	0.0226833	0.201279
GO:0045786	negative regulation of cell cycle	8	7	4	4	497	481	420	131	0.10549	0.207212	0.0236146	0.201279
GO:0030263	apoptotic chromosome condensation	2	1	2	1	6	3	6	3	0.0246414	0.0755731	0.0246414	0.201279
GO:0019724	B cell mediated immunity	1	1	1	1	136	129	9	3	0.659159	0.711788	0.0246414	0.201279
GO:0016446	somatic hypermutation of immunoglobulin genes	1	1	1	1	6	6	6	3	0.0486793	0.121142	0.0246414	0.201279
GO:0006346	methylation-dependent chromatin silencing	2	1	2	1	18	3	18	3	0.0246414	0.0755731	0.0246414	0.201279
GO:0007095	mitotic cell cycle G2/M transition DNA damage checkpoint	1	1	1	1	8	3	8	3	0.0246414	0.0755731	0.0246414	0.201279
GO:0006266	DNA ligation	2	1	2	1	23	22	6	3	0.167279	0.285725	0.0246414	0.201279
GO:0048478	replication fork protection	1	1	1	1	4	3	4	3	0.0246414	0.0755731	0.0246414	0.201279
GO:0045717	negative regulation of fatty acid biosynthetic process	1	1	1	1	5	5	5	3	0.0407328	0.107363	0.0246414	0.201279
GO:0045347	negative regulation of MHC class II biosynthetic process	1	1	1	1	7	3	7	3	0.0246414	0.0755731	0.0246414	0.201279
GO:0045739	positive regulation of DNA repair	1	1	1	1	9	9	7	3	0.0721283	0.16303	0.0246414	0.201279
GO:0007080	mitotic metaphase plate congression	1	1	1	1	4	4	4	3	0.0327204	0.0921307	0.0246414	0.201279
GO:0046651	lymphocyte proliferation	2	1	2	1	181	171	7	3	0.76029	0.779179	0.0246414	0.201279
GO:0045578	negative regulation of B cell differentiation	2	1	2	1	7	6	7	3	0.0486793	0.121142	0.0246414	0.201279
GO:0033261	regulation of S phase	2	2	1	1	35	28	8	3	0.0223785	0.0724009	0.0246414	0.201279
GO:0009263	deoxyribonucleotide biosynthetic process	4	2	2	1	18	18	7	3	0.00956003	0.0388524	0.0246414	0.201279
GO:0010628	positive regulation of gene expression	4	4	1	1	1143	1087	8	3	0.0495414	0.121281	0.0246414	0.201279
GO:0008054	cyclin catabolic process	1	1	1	1	10	3	10	3	0.0246414	0.0755731	0.0246414	0.201279
GO:0043570	maintenance of DNA repeat elements	1	1	1	1	8	8	8	3	0.0643765	0.147121	0.0246414	0.201279
GO:0051382	kinetochore assembly	1	1	1	1	5	3	5	3	0.0246414	0.0755731	0.0246414	0.201279
GO:0045910	negative regulation of DNA recombination	1	1	1	1	12	11	8	3	0.0874409	0.184498	0.0246414	0.201279
GO:0043687	post-translational protein modification	22	15	2	2	3063	2882	93	30	0.0261314	0.0783943	0.0254778	0.20607
GO:0051096	positive regulation of helicase activity	1	1	1	1	10	4	10	4	0.0327204	0.0921307	0.0327204	0.245403
GO:0017156	calcium ion-dependent exocytosis	1	1	1	1	18	17	9	4	0.131888	0.242333	0.0327204	0.245403
GO:0000278	mitotic cell cycle	61	44	2	1	1013	949	7	4	5.73874e-13	2.63026e-11	0.0327204	0.245403
GO:0016202	regulation of striated muscle development	1	1	1	1	99	98	11	4	0.558258	0.634385	0.0327204	0.245403
GO:0051225	spindle assembly	1	1	1	1	13	12	13	4	0.0950028	0.194698	0.0327204	0.245403
GO:0000281	cytokinesis after mitosis	2	1	2	1	13	4	13	4	0.0327204	0.0921307	0.0327204	0.245403
GO:0045638	negative regulation of myeloid cell differentiation	3	2	2	1	74	71	8	4	0.117154	0.223972	0.0327204	0.245403
GO:0001655	urogenital system development	2	1	2	1	170	163	7	4	0.743652	0.770566	0.0327204	0.245403
GO:0000085	G2 phase of mitotic cell cycle	1	1	1	1	21	17	21	5	0.131888	0.242333	0.0407328	0.289694
GO:0001833	inner cell mass cell proliferation	1	1	1	1	10	5	10	5	0.0407328	0.107363	0.0407328	0.289694
GO:0006906	vesicle fusion	1	1	1	1	21	20	17	5	0.153298	0.270237	0.0407328	0.289694
GO:0008089	anterograde axon cargo transport	1	1	1	1	16	5	16	5	0.0407328	0.107363	0.0407328	0.289694
GO:0006978	DNA damage response, signal transduction by p53 class mediator resulting in transcription of p21 class mediator	1	1	1	1	21	5	21	5	0.0407328	0.107363	0.0407328	0.289694
GO:0007098	centrosome cycle	4	3	1	1	40	34	10	5	0.00276357	0.0156161	0.0407328	0.289694
GO:0006310	DNA recombination	8	6	2	2	262	256	101	40	0.0199938	0.0670525	0.043304	0.305349
GO:0007050	cell cycle arrest	6	3	6	3	290	272	290	95	0.392102	0.513457	0.0444115	0.310504
GO:0006357	regulation of transcription from RNA polymerase II promoter	5	5	4	4	1482	1408	465	163	0.0210897	0.0690435	0.04678	0.324315
GO:0006275	regulation of DNA replication	3	3	1	1	149	139	19	6	0.108715	0.211035	0.0486793	0.326507
GO:0008340	determination of adult life span	1	1	1	1	14	6	14	6	0.0486793	0.121142	0.0486793	0.326507
GO:0000076	DNA replication checkpoint	1	1	1	1	11	11	11	6	0.0874409	0.184498	0.0486793	0.326507
GO:0006119	oxidative phosphorylation	1	1	1	1	172	161	13	6	0.739317	0.76915	0.0486793	0.326507

## Sheet: Table S2 (b)
Table S2 (b). Enrichment analysis results for GO molecular function terms using CINGECS genes.
GO ID	Function Name	Total Input IDs (collapse)	Total Input Genes (collapse)	Total Input IDs (expand)	Total Input Genes (expand)	Reference Input IDs (collapse)	Reference Input Genes (collapse)	Reference Input IDs (expand)	Reference Input Genes (expand)	P-Value (collapse)	Corrected P-Value (collapse)	P-Value (expand)	Corrected P-Value (expand)
GO:0005524	ATP binding	49	35	49	35	3386	1258	3386	1258	1.69325e-10	5.24909e-09	1.69325e-10	4.72418e-08
GO:0000166	nucleotide binding	51	37	49	35	5153	4882	4607	1671	0.300326	0.465505	2.42218e-07	2.46238e-05
GO:0005515	protein binding	116	89	91	71	18475	17652	12930	4981	1.33753e-31	3.7317e-29	2.64772e-07	2.46238e-05
GO:0003777	microtubule motor activity	8	7	8	7	189	172	187	73	0.000584974	0.0062923	2.41674e-06	0.000168568
GO:0003689	DNA clamp loader activity	3	3	3	3	14	5	14	5	5.50862e-06	0.000118224	5.50862e-06	0.000307381
GO:0017111	nucleoside-triphosphatase activity	24	19	7	5	1780	1673	153	59	0.0987469	0.225823	0.000127798	0.00594263
GO:0003682	chromatin binding	8	6	8	6	313	289	297	98	0.0334877	0.121339	0.000165137	0.0065819
GO:0004674	protein serine/threonine kinase activity	18	11	15	10	1219	1131	902	303	0.335525	0.491751	0.000223222	0.00778488
GO:0003697	single-stranded DNA binding	4	4	4	4	140	136	131	42	0.0266308	0.107681	0.000397035	0.0123081
GO:0016538	cyclin-dependent protein kinase regulator activity	2	2	2	2	32	30	9	5	0.0254778	0.104534	0.000670596	0.0170087
GO:0004523	ribonuclease H activity	2	2	2	2	8	5	8	5	0.000670596	0.00668201	0.000670596	0.0170087
GO:0032405	MutLalpha complex binding	2	2	2	2	13	6	13	6	0.00100042	0.00930389	0.00100042	0.0232597
GO:0003677	DNA binding	39	33	22	20	5411	5086	2874	1130	0.057805	0.17157	0.00109023	0.023398
GO:0015631	tubulin binding	4	4	2	2	192	184	19	7	0.0669838	0.188772	0.00139297	0.0277599
GO:0005344	oxygen transporter activity	4	2	4	2	22	11	22	11	0.00356964	0.0262087	0.00356964	0.0622457
GO:0003678	DNA helicase activity	3	3	2	2	100	100	41	16	0.0503779	0.159721	0.00757974	0.105028
GO:0045145	single-stranded DNA specific 5'-3' exodeoxyribonuclease activity	1	1	1	1	1	1	1	1	0.00828179	0.0513471	0.00828179	0.105028
GO:0048256	flap endonuclease activity	1	1	1	1	3	3	1	1	0.0246414	0.103332	0.00828179	0.105028
GO:0030337	DNA polymerase processivity factor activity	1	1	1	1	1	1	1	1	0.00828179	0.0513471	0.00828179	0.105028
GO:0004799	thymidylate synthase activity	2	1	2	1	4	1	4	1	0.00828179	0.0513471	0.00828179	0.105028
GO:0051908	double-stranded DNA specific 5'-3' exodeoxyribonuclease activity	1	1	1	1	1	1	1	1	0.00828179	0.0513471	0.00828179	0.105028
GO:0016740	transferase activity	26	18	25	17	4005	3778	2913	1102	0.00349532	0.0262087	0.00999384	0.12123
GO:0008022	protein C-terminus binding	5	4	5	4	293	104	293	104	0.0109851	0.0638508	0.0109851	0.127702
GO:0046974	histone methyltransferase activity (H3-K9 specific)	1	1	1	1	3	2	3	2	0.0164954	0.0821825	0.0164954	0.143819
GO:0042624	ATPase activity, uncoupled	3	1	3	1	5	2	5	2	0.0164954	0.0821825	0.0164954	0.143819
GO:0032181	dinucleotide repeat insertion binding	1	1	1	1	5	2	5	2	0.0164954	0.0821825	0.0164954	0.143819
GO:0005381	iron ion transmembrane transporter activity	1	1	1	1	13	13	4	2	0.102502	0.228785	0.0164954	0.143819
GO:0032143	single thymine insertion binding	1	1	1	1	5	2	5	2	0.0164954	0.0821825	0.0164954	0.143819
GO:0019212	phosphatase inhibitor activity	1	1	1	1	68	64	4	2	0.413219	0.544127	0.0164954	0.143819
GO:0004797	thymidine kinase activity	1	1	1	1	8	2	8	2	0.0164954	0.0821825	0.0164954	0.143819
GO:0003883	CTP synthase activity	1	1	1	1	3	2	3	2	0.0164954	0.0821825	0.0164954	0.143819
GO:0004842	ubiquitin-protein ligase activity	4	4	4	4	436	418	430	122	0.456581	0.56616	0.0187323	0.158373
GO:0019825	oxygen binding	4	2	4	2	87	77	82	28	0.133705	0.275371	0.0223785	0.161006
GO:0043565	sequence-specific DNA binding	2	2	0	0	1259	1184	1129	441	0.00258039	0.0211743	0.024489	0.161006
GO:0032357	oxidized purine DNA binding	1	1	1	1	8	3	8	3	0.0246414	0.103332	0.0246414	0.161006
GO:0000400	four-way junction DNA binding	1	1	1	1	6	6	6	3	0.0486793	0.156109	0.0246414	0.161006
GO:0004422	hypoxanthine phosphoribosyltransferase activity	1	1	1	1	5	3	5	3	0.0246414	0.103332	0.0246414	0.161006
GO:0032142	single guanine insertion binding	1	1	1	1	8	3	8	3	0.0246414	0.103332	0.0246414	0.161006
GO:0004748	ribonucleoside-diphosphate reductase activity	2	1	2	1	8	7	7	3	0.0565603	0.171525	0.0246414	0.161006
GO:0043515	kinetochore binding	1	1	1	1	4	3	4	3	0.0246414	0.103332	0.0246414	0.161006
GO:0032137	guanine/thymine mispair binding	1	1	1	1	8	3	8	3	0.0246414	0.103332	0.0246414	0.161006
GO:0004872	receptor activity	2	2	2	2	2853	2675	1863	857	1.4608e-08	4.07563e-07	0.0248146	0.161006
GO:0046982	protein heterodimerization activity	6	4	6	4	399	145	399	145	0.0326183	0.121339	0.0326183	0.190187
GO:0030492	hemoglobin binding	3	1	3	1	7	7	7	4	0.0565603	0.171525	0.0327204	0.190187
GO:0003918	DNA topoisomerase (ATP-hydrolyzing) activity	2	1	2	1	10	4	10	4	0.0327204	0.121339	0.0327204	0.190187
GO:0019237	centromeric DNA binding	1	1	1	1	8	4	8	4	0.0327204	0.121339	0.0327204	0.190187
GO:0043014	alpha-tubulin binding	1	1	1	1	6	4	6	4	0.0327204	0.121339	0.0327204	0.190187
GO:0008353	RNA polymerase subunit kinase activity	3	1	3	1	15	5	15	5	0.0407328	0.138591	0.0407328	0.222832
GO:0005521	lamin binding	1	1	1	1	13	5	13	5	0.0407328	0.138591	0.0407328	0.222832
GO:0004981	muscarinic acetylcholine receptor activity	1	1	1	1	9	5	9	5	0.0407328	0.138591	0.0407328	0.222832
GO:0008009	chemokine activity	2	2	2	2	63	42	63	42	0.0472943	0.15554	0.0472943	0.250278
GO:0045502	dynein binding	1	1	1	1	17	17	17	6	0.131888	0.274603	0.0486793	0.250278
GO:0003688	DNA replication origin binding	1	1	1	1	13	6	13	6	0.0486793	0.156109	0.0486793	0.250278
GO:0003684	damaged DNA binding	2	2	2	2	101	94	101	43	0.182965	0.335837	0.049338	0.250278

## Sheet: Table S2 (c)
Table S2 (c). Enrichment analysis results for GO cellular component terms using CINGECS genes.
GO ID	Function Name	Total Input IDs (collapse)	Total Input Genes (collapse)	Total Input IDs (expand)	Total Input Genes (expand)	Reference Input IDs (collapse)	Reference Input Genes (collapse)	Reference Input IDs (expand)	Reference Input Genes (expand)	P-Value (collapse)	Corrected P-Value (collapse)	P-Value (expand)	Corrected P-Value (expand)
GO:0005634	nucleus	133	99	126	94	12622	11995	12220	4637	0.55643	0.584723	-7.99361e-15	0
GO:0000777	condensed chromosome kinetochore	16	14	14	12	84	74	72	33	-1.39155e-12	0	2.5091e-13	2.33347e-11
GO:0000775	chromosome, centromeric region	27	22	11	10	220	195	69	35	4.40981e-13	5.85874e-12	6.245e-13	3.8719e-11
GO:0005654	nucleoplasm	31	25	28	22	1946	1846	914	346	0.00963425	0.0298662	8.34e-13	3.8781e-11
GO:0005694	chromosome	51	38	17	13	882	828	291	124	1.14775e-12	1.24566e-11	3.37288e-11	1.25471e-09
GO:0005876	spindle microtubule	8	6	8	6	53	48	33	12	2.7065e-06	1.6239e-05	2.60709e-10	8.08198e-09
GO:0005819	spindle	23	18	10	8	234	221	143	59	-1.33227e-14	0	2.88254e-08	7.65933e-07
GO:0005663	DNA replication factor C complex	4	4	4	4	15	13	15	6	3.05782e-06	1.77736e-05	6.71256e-08	1.56067e-06
GO:0005874	microtubule	21	17	13	11	591	548	536	201	3.17114e-06	1.78737e-05	9.48281e-07	1.95978e-05
GO:0016021	integral to membrane	11	10	9	8	10010	9579	7482	3396	5.21968e-33	1.21358e-31	1.7487e-06	3.25258e-05
GO:0016020	membrane	18	14	13	9	14699	14024	8228	3563	1.09603e-64	5.09652e-63	2.01992e-06	3.4155e-05
GO:0005886	plasma membrane	4	4	4	4	7224	6885	5313	2232	5.52643e-25	1.14213e-23	2.6464e-05	0.000378638
GO:0000785	chromatin	10	9	5	5	333	319	165	54	0.00139404	0.00551684	8.34628e-05	0.00104232
GO:0005813	centrosome	16	10	13	8	571	524	483	169	0.012101	0.0346274	8.40582e-05	0.00104232
GO:0005875	microtubule associated complex	8	7	6	5	281	262	144	59	0.00627909	0.0212348	0.000127798	0.00148566
GO:0000940	outer kinetochore of condensed chromosome	2	2	2	2	5	5	5	3	0.000670596	0.00283479	0.000203389	0.00222531
GO:0000796	condensin complex	4	2	4	2	10	10	8	4	0.00293655	0.010924	0.000404561	0.00406505
GO:0000922	spindle pole	5	4	3	3	63	58	44	18	0.00135818	0.00549179	0.000415247	0.00406505
GO:0005576	extracellular region	4	4	4	4	3534	3280	3232	1587	5.73279e-09	5.07761e-08	0.0024627	0.0229031
GO:0005737	cytoplasm	92	67	67	49	17264	16490	10900	4062	6.40136e-36	1.98442e-34	0.00273347	0.0242108
GO:0005833	hemoglobin complex	4	2	4	2	20	10	20	10	0.00293655	0.010924	0.00293655	0.0248272
GO:0005814	centriole	3	2	3	2	28	11	28	11	0.00356964	0.0127683	0.00356964	0.0288676
GO:0030496	midbody	4	2	4	2	28	12	28	12	0.00426035	0.0149514	0.00426035	0.0330177
GO:0005871	kinesin complex	3	3	2	2	38	36	32	13	0.00325783	0.0118815	0.00500768	0.0372571
GO:0042585	germinal vesicle	3	1	3	1	5	1	5	1	0.00828179	0.0261087	0.00828179	0.0513471
GO:0019035	viral integration complex	2	1	2	1	3	1	3	1	0.00828179	0.0261087	0.00828179	0.0513471
GO:0031021	interphase microtubule organizing center	1	1	1	1	4	4	4	1	0.0327204	0.0733251	0.00828179	0.0513471
GO:0009330	DNA topoisomerase complex (ATP-hydrolyzing)	2	1	2	1	3	1	3	1	0.00828179	0.0261087	0.00828179	0.0513471
GO:0043626	PCNA complex	1	1	1	1	1	1	1	1	0.00828179	0.0261087	0.00828179	0.0513471
GO:0005783	endoplasmic reticulum	1	1	1	1	2057	2010	1916	797	4.2974e-07	3.33049e-06	0.00913793	0.0548276
GO:0005739	mitochondrion	2	2	2	2	2243	2149	2199	967	1.33464e-06	9.49676e-06	0.0118707	0.0689983
GO:0005887	integral to plasma membrane	2	2	2	2	2590	2464	2182	940	9.19422e-08	7.43533e-07	0.0142615	0.0730511
GO:0030892	mitotic cohesin complex	2	1	2	1	4	3	4	2	0.0246414	0.0619365	0.0164954	0.0730511
GO:0000152	nuclear ubiquitin ligase complex	3	3	1	1	57	55	16	2	0.0106772	0.0315231	0.0164954	0.0730511
GO:0005652	nuclear lamina	1	1	1	1	4	4	2	2	0.0327204	0.0733251	0.0164954	0.0730511
GO:0031436	BRCA1-BARD1 complex	1	1	1	1	4	2	4	2	0.0164954	0.0438306	0.0164954	0.0730511
GO:0035098	ESC/E(Z) complex	1	1	1	1	5	2	5	2	0.0164954	0.0438306	0.0164954	0.0730511
GO:0032302	MutSbeta complex	1	1	1	1	5	2	5	2	0.0164954	0.0438306	0.0164954	0.0730511
GO:0005873	plus-end kinesin complex	1	1	1	1	4	2	4	2	0.0164954	0.0438306	0.0164954	0.0730511
GO:0032301	MutSalpha complex	1	1	1	1	5	2	5	2	0.0164954	0.0438306	0.0164954	0.0730511
GO:0008278	cohesin complex	3	2	1	1	16	14	5	2	0.00581066	0.0200145	0.0164954	0.0730511
GO:0005575	cellular_component	185	143	12	10	34697	32956	1415	574	0.5	0.54386	0.0214275	0.0905799
GO:0001940	male pronucleus	1	1	1	1	12	3	12	3	0.0246414	0.0619365	0.0246414	0.091666
GO:0010369	chromocenter	1	1	1	1	18	16	12	3	0.124633	0.208844	0.0246414	0.091666
GO:0005816	spindle pole body	2	1	2	1	7	6	7	3	0.0486793	0.100604	0.0246414	0.091666
GO:0005826	contractile ring	1	1	1	1	5	5	5	3	0.0407328	0.0883606	0.0246414	0.091666
GO:0005721	centromeric heterochromatin	2	1	2	1	24	24	12	3	0.18103	0.257036	0.0246414	0.091666
GO:0000780	condensed nuclear chromosome, centromeric region	2	1	2	1	9	7	9	3	0.0565603	0.110739	0.0246414	0.091666
GO:0005829	cytosol	25	16	20	13	2458	2324	2350	871	0.257004	0.336838	0.0292326	0.106613
GO:0031093	platelet alpha granule lumen	2	2	2	2	84	33	84	33	0.0304311	0.0733251	0.0304311	0.106772
GO:0045335	phagocytic vesicle	1	1	1	1	11	11	10	4	0.0874409	0.159451	0.0327204	0.106772
GO:0001939	female pronucleus	1	1	1	1	17	4	17	4	0.0327204	0.0733251	0.0327204	0.106772
GO:0008274	gamma-tubulin ring complex	1	1	1	1	8	8	8	4	0.0643765	0.122184	0.0327204	0.106772
GO:0051233	spindle midzone	1	1	1	1	7	4	7	4	0.0327204	0.0733251	0.0327204	0.106772
GO:0005664	nuclear origin of replication recognition complex	1	1	1	1	6	4	6	4	0.0327204	0.0733251	0.0327204	0.106772
GO:0043234	protein complex	55	44	4	3	4512	4286	208	89	0.0659985	0.123997	0.0377511	0.121064
GO:0032040	small-subunit processome	1	1	1	1	7	6	7	6	0.0486793	0.100604	0.0486793	0.153463
