# Supplementary material for: A Novel Measure of Chromosome Instability Can Account for Prognostic Difference in Multiple Myeloma
Source: PLoS One. 2013 Jun 20;8(6):e66361. doi: 10.1371/journal.pone.0066361 (PMC3688789; doi:10.1371/journal.pone.0066361)
Supplement: Table S3 — Association between clinical characteristics and CIN risk groups. (a) TC classification vs CIN risk groups for UAMS dataset. (b) CKS1B gain status vs CIN risk groups for UAMS dataset. (c) TC classification vs CIN risk groups for APEX bortezomib treatment dataset. (XLS) [file pone.0066361.s009.xls]

## Sheet: Table S3
Table S3. Association between clinical characteristics and CIN risk groups.
(a) TC classification vs CIN risk groups for UAMS dataset
TC	CIN risk group				p-value
	1	2	3	4
11q13	28	30	13	18	0.03146a
4p16	17	19	24	17	0.6366a
6p21	2	3	2	4	0.9095b
D1	36	46	53	44	0.3505a
D1+D2	13	9	7	14	0.3845a
D2	35	21	23	25	0.2157a
MAF	8	10	13	14	0.5678a
a chi-square test; b Fisher’s exact test
(b) CKS1B gain status vs CIN risk groups for UAMS dataset
CKS1B Gain	CIN risk group
	1	2	3	4
0	23	41	41	29
1	9	18	33	54
% Gain	28.1	30.5	44.6	65.1
p-value by chi-sq test	6.472 × 10-5
(c) TC classification vs CIN risk groups for bortezomib dataset
TC	CIN risk group				p-value
	1	2	3	4
11q13	6	5	8	6	0.859a
4p16	10	8	12	4	0.249a
D1	16	23	11	16	0.2191a
D1+D2	4	1	3	4	0.5607b
D2	10	5	8	8	0.6492a
D3	1	1	1	1	1b
MAF	0	4	4	3	0.1844b
a chi-square test; b Fisher’s exact test
