# Supplementary material for: A Novel Measure of Chromosome Instability Can Account for Prognostic Difference in Multiple Myeloma
Source: PLoS One. 2013 Jun 20;8(6):e66361. doi: 10.1371/journal.pone.0066361 (PMC3688789; doi:10.1371/journal.pone.0066361)
Supplement: Table S4 — List of probesets for MM prognostic signatures considered in this study. (XLS) [file pone.0066361.s010.xls]

## Sheet: Table S4
Table S4. Probe set lists of MM survival signatures considered in this study.
PROBE	PLATFORM	SYMBOL	SIGNATURE_ALIAS	WEIGHT
210052_s_at	HG-U133_Plus_2	TPX2	CIN70	1
218009_s_at	HG-U133_Plus_2	PRC1	CIN70	1
202580_x_at	HG-U133_Plus_2	FOXM1	CIN70	1
203213_at	HG-U133_Plus_2	CDK1	CIN70	1
216262_s_at	HG-U133_Plus_2	TGIF2	CIN70	1
202107_s_at	HG-U133_Plus_2	MCM2	CIN70	1
213911_s_at	HG-U133_Plus_2	H2AFZ	CIN70	1
201291_s_at	HG-U133_Plus_2	TOP2A	CIN70	1
201202_at	HG-U133_Plus_2	PCNA	CIN70	1
202954_at	HG-U133_Plus_2	UBE2C	CIN70	1
204825_at	HG-U133_Plus_2	MELK	CIN70	1
204033_at	HG-U133_Plus_2	TRIP13	CIN70	1
201774_s_at	HG-U133_Plus_2	NCAPD2	CIN70	1
210983_s_at	HG-U133_Plus_2	MCM7	CIN70	1
203022_at	HG-U133_Plus_2	RNASEH2A	CIN70	1
204146_at	HG-U133_Plus_2	RAD51AP1	CIN70	1
218755_at	HG-U133_Plus_2	KIF20A	CIN70	1
204126_s_at	HG-U133_Plus_2	CDC45	CIN70	1
1554768_a_at	HG-U133_Plus_2	MAD2L1	CIN70	1
38158_at	HG-U133_Plus_2	ESPL1	CIN70	1
202705_at	HG-U133_Plus_2	CCNB2	CIN70	1
204768_s_at	HG-U133_Plus_2	FEN1	CIN70	1
204822_at	HG-U133_Plus_2	TTK	CIN70	1
208696_at	HG-U133_Plus_2	CCT5	CIN70	1
204023_at	HG-U133_Plus_2	RFC4	CIN70	1
222740_at	HG-U133_Plus_2	ATAD2	CIN70	1
1555278_a_at	HG-U133_Plus_2	CKAP5	CIN70	1
212247_at	HG-U133_Plus_2	NUP205	CIN70	1
202870_s_at	HG-U133_Plus_2	CDC20	CIN70	1
204170_s_at	HG-U133_Plus_2	CKS2	CIN70	1
201890_at	HG-U133_Plus_2	RRM2	CIN70	1
201726_at	HG-U133_Plus_2	ELAVL1	CIN70	1
214710_s_at	HG-U133_Plus_2	CCNB1	CIN70	1
201477_s_at	HG-U133_Plus_2	RRM1	CIN70	1
239219_at	HG-U133_Plus_2	AURKB	CIN70	1
202911_at	HG-U133_Plus_2	MSH6	CIN70	1
203358_s_at	HG-U133_Plus_2	EZH2	CIN70	1
202613_at	HG-U133_Plus_2	CTPS	CIN70	1
201479_at	HG-U133_Plus_2	DKC1	CIN70	1
213599_at	HG-U133_Plus_2	OIP5	CIN70	1
221520_s_at	HG-U133_Plus_2	CDCA8	CIN70	1
203554_x_at	HG-U133_Plus_2	PTTG1	CIN70	1
218542_at	HG-U133_Plus_2	CEP55	CIN70	1
205436_s_at	HG-U133_Plus_2	H2AFX	CIN70	1
218111_s_at	HG-U133_Plus_2	CMAS	CIN70	1
212949_at	HG-U133_Plus_2	NCAPH	CIN70	1
220651_s_at	HG-U133_Plus_2	MCM10	CIN70	1
202737_s_at	HG-U133_Plus_2	LSM4	CIN70	1
219588_s_at	HG-U133_Plus_2	NCAPG2	CIN70	1
218115_at	HG-U133_Plus_2	ASF1B	CIN70	1
204026_s_at	HG-U133_Plus_2	ZWINT	CIN70	1
219148_at	HG-U133_Plus_2	PBK	CIN70	1
222606_at	HG-U133_Plus_2	ZWILCH	CIN70	1
223307_at	HG-U133_Plus_2	CDCA3	CIN70	1
219787_s_at	HG-U133_Plus_2	ECT2	CIN70	1
203967_at	HG-U133_Plus_2	CDC6	CIN70	1
202330_s_at	HG-U133_Plus_2	UNG	CIN70	1
217772_s_at	HG-U133_Plus_2	MTCH2	CIN70	1
200608_s_at	HG-U133_Plus_2	RAD21	CIN70	1
202666_s_at	HG-U133_Plus_2	ACTL6A	CIN70	1
200754_x_at	HG-U133_Plus_2	SFRS2	CIN70	1
200896_x_at	HG-U133_Plus_2	HDGF	CIN70	1
218708_at	HG-U133_Plus_2	NXT1	CIN70	1
204641_at	HG-U133_Plus_2	NEK2	CIN70	1
201790_s_at	HG-U133_Plus_2	DHCR7	CIN70	1
204092_s_at	HG-U133_Plus_2	AURKA	CIN70	1
202077_at	HG-U133_Plus_2	NDUFAB1	CIN70	1
212621_at	HG-U133_Plus_2	TMEM194A	CIN70	1
218355_at	HG-U133_Plus_2	KIF4A	CIN70	1
1552619_a_at	HG-U133_Plus_2	ANLN	CINSARC	1
219918_s_at	HG-U133_Plus_2	ASPM	CINSARC	1
204092_s_at	HG-U133_Plus_2	AURKA	CINSARC	1
239219_at	HG-U133_Plus_2	AURKB	CINSARC	1
202095_s_at	HG-U133_Plus_2	BIRC5	CINSARC	1
215509_s_at	HG-U133_Plus_2	BUB1	CINSARC	1
203755_at	HG-U133_Plus_2	BUB1B	CINSARC	1
219544_at	HG-U133_Plus_2	C13orf34	CINSARC	1
203418_at	HG-U133_Plus_2	CCNA2	CINSARC	1
214710_s_at	HG-U133_Plus_2	CCNB1	CINSARC	1
202705_at	HG-U133_Plus_2	CCNB2	CINSARC	1
203213_at	HG-U133_Plus_2	CDK1	CINSARC	1
202870_s_at	HG-U133_Plus_2	CDC20	CINSARC	1
204126_s_at	HG-U133_Plus_2	CDC45	CINSARC	1
203967_at	HG-U133_Plus_2	CDC6	CINSARC	1
204510_at	HG-U133_Plus_2	CDC7	CINSARC	1
236957_at	HG-U133_Plus_2	CDCA2	CINSARC	1
223307_at	HG-U133_Plus_2	CDCA3	CINSARC	1
221520_s_at	HG-U133_Plus_2	CDCA8	CINSARC	1
204962_s_at	HG-U133_Plus_2	CENPA	CINSARC	1
205046_at	HG-U133_Plus_2	CENPE	CINSARC	1
1554271_a_at	HG-U133_Plus_2	CENPL	CINSARC	1
218542_at	HG-U133_Plus_2	CEP55	CINSARC	1
205394_at	HG-U133_Plus_2	CHEK1	CINSARC	1
204170_s_at	HG-U133_Plus_2	CKS2	CINSARC	1
219787_s_at	HG-U133_Plus_2	ECT2	CINSARC	1
38158_at	HG-U133_Plus_2	ESPL1	CINSARC	1
234863_x_at	HG-U133_Plus_2	FBXO5	CINSARC	1
202580_x_at	HG-U133_Plus_2	FOXM1	CINSARC	1
205436_s_at	HG-U133_Plus_2	H2AFX	CINSARC	1
1554251_at	HG-U133_Plus_2	HP1BP3	CINSARC	1
213007_at	HG-U133_Plus_2	FANCI	CINSARC	1
204444_at	HG-U133_Plus_2	KIF11	CINSARC	1
236641_at	HG-U133_Plus_2	KIF14	CINSARC	1
219306_at	HG-U133_Plus_2	KIF15	CINSARC	1
221258_s_at	HG-U133_Plus_2	KIF18A	CINSARC	1
218755_at	HG-U133_Plus_2	KIF20A	CINSARC	1
244427_at	HG-U133_Plus_2	KIF23	CINSARC	1
209408_at	HG-U133_Plus_2	KIF2C	CINSARC	1
218355_at	HG-U133_Plus_2	KIF4A	CINSARC	1
1555278_a_at	HG-U133_Plus_2	CKAP5	CINSARC	1
1554768_a_at	HG-U133_Plus_2	MAD2L1	CINSARC	1
202107_s_at	HG-U133_Plus_2	MCM2	CINSARC	1
210983_s_at	HG-U133_Plus_2	MCM7	CINSARC	1
204825_at	HG-U133_Plus_2	MELK	CINSARC	1
212949_at	HG-U133_Plus_2	NCAPH	CINSARC	1
222625_s_at	HG-U133_Plus_2	NDE1	CINSARC	1
204641_at	HG-U133_Plus_2	NEK2	CINSARC	1
223381_at	HG-U133_Plus_2	NUF2	CINSARC	1
213599_at	HG-U133_Plus_2	OIP5	CINSARC	1
202954_at	HG-U133_Plus_2	UBE2C	CINSARC	1
219148_at	HG-U133_Plus_2	PBK	CINSARC	1
204886_at	HG-U133_Plus_2	PLK4	CINSARC	1
218009_s_at	HG-U133_Plus_2	PRC1	CINSARC	1
203554_x_at	HG-U133_Plus_2	PTTG1	CINSARC	1
204146_at	HG-U133_Plus_2	RAD51AP1	CINSARC	1
203022_at	HG-U133_Plus_2	RNASEH2A	CINSARC	1
201890_at	HG-U133_Plus_2	RRM2	CINSARC	1
230165_at	HG-U133_Plus_2	SGOL2	CINSARC	1
204240_s_at	HG-U133_Plus_2	SMC2	CINSARC	1
203145_at	HG-U133_Plus_2	SPAG5	CINSARC	1
209891_at	HG-U133_Plus_2	SPC25	CINSARC	1
201291_s_at	HG-U133_Plus_2	TOP2A	CINSARC	1
210052_s_at	HG-U133_Plus_2	TPX2	CINSARC	1
204033_at	HG-U133_Plus_2	TRIP13	CINSARC	1
204822_at	HG-U133_Plus_2	TTK	CINSARC	1
204026_s_at	HG-U133_Plus_2	ZWINT	CINSARC	1
209194_at	HG-U133_Plus_2	CETN2	CNTI	1
201714_at	HG-U133_Plus_2	TUBG1	CNTI	1
218014_at	HG-U133_Plus_2	NUP85	CNTI	1
203660_s_at	HG-U133_Plus_2	PCNT	CNTI	1
233387_s_at	HG-U133_Plus_2	PCNT	CNTI	1
202728_s_at	HG-U133_Plus_2	LTBP1	EMC92	-0.1105
239054_at	HG-U133_Plus_2	SFMBT1	EMC92	-0.1088
208942_s_at	HG-U133_Plus_2	SEC62	EMC92	-0.0997
208747_s_at	HG-U133_Plus_2	C1S	EMC92	-0.0874
228416_at	HG-U133_Plus_2	ACVR2A	EMC92	-0.0778
215177_s_at	HG-U133_Plus_2	ITGA6	EMC92	-0.0768
226218_at	HG-U133_Plus_2	IL7R	EMC92	-0.0644
202842_s_at	HG-U133_Plus_2	DNAJB9	EMC92	-0.0626
208732_at	HG-U133_Plus_2	RAB2A	EMC92	-0.0618
242180_at	HG-U133_Plus_2	TSPAN16	EMC92	-0.0585
216473_x_at	HG-U133_Plus_2	DUX4	EMC92	-0.0576
209683_at	HG-U133_Plus_2	FAM49A	EMC92	-0.0561
238780_s_at	HG-U133_Plus_2	EST/BX647543	EMC92	-0.0529
221041_s_at	HG-U133_Plus_2	SLC17A5	EMC92	-0.052
224009_x_at	HG-U133_Plus_2	DHRS9	EMC92	-0.052
208232_x_at	HG-U133_Plus_2	-	EMC92	-0.0493
217548_at	HG-U133_Plus_2	C15orf38	EMC92	-0.0423
213002_at	HG-U133_Plus_2	MARCKS	EMC92	-0.0418
208667_s_at	HG-U133_Plus_2	ST13	EMC92	-0.039
201292_at	HG-U133_Plus_2	TOP2A	EMC92	-0.0372
214150_x_at	HG-U133_Plus_2	ATP6V0E1	EMC92	-0.0349
226742_at	HG-U133_Plus_2	SAR1B	EMC92	-0.0345
215181_at	HG-U133_Plus_2	CDH22	EMC92	-0.0342
208904_s_at	HG-U133_Plus_2	RPS28	EMC92	-0.0334
230034_x_at	HG-U133_Plus_2	MRPL41	EMC92	-0.033
200933_x_at	HG-U133_Plus_2	RPS4X	EMC92	-0.0323
226217_at	HG-U133_Plus_2	SLC30A7	EMC92	-0.0319
201398_s_at	HG-U133_Plus_2	TRAM1	EMC92	-0.0254
217732_s_at	HG-U133_Plus_2	ITM2B	EMC92	-0.0252
200701_at	HG-U133_Plus_2	NPC2	EMC92	-0.021
233399_x_at	HG-U133_Plus_2	ZNF252	EMC92	-0.0184
218662_s_at	HG-U133_Plus_2	NCAPG	EMC92	-0.0176
212788_x_at	HG-U133_Plus_2	FTL	EMC92	-0.0164
213007_at	HG-U133_Plus_2	FANCI	EMC92	-0.0106
219510_at	HG-U133_Plus_2	POLQ	EMC92	-0.0097
201930_at	HG-U133_Plus_2	MCM6	EMC92	-0.009
223381_at	HG-U133_Plus_2	NUF2	EMC92	-0.007
201555_at	HG-U133_Plus_2	MCM3	EMC92	-0.0052
217824_at	HG-U133_Plus_2	NCUBE1	EMC92	-0.0041
202532_s_at	HG-U133_Plus_2	DHFR	EMC92	-0.0006
203145_at	HG-U133_Plus_2	SPAG5	EMC92	-0.0002
217852_s_at	HG-U133_Plus_2	ARL8B	EMC92	0.0008
218365_s_at	HG-U133_Plus_2	DARS2	EMC92	0.0035
204026_s_at	HG-U133_Plus_2	ZWINT	EMC92	0.0046
202553_s_at	HG-U133_Plus_2	SYF2	EMC92	0.0054
213350_at	HG-U133_Plus_2	RPS11	EMC92	0.0056
201795_at	HG-U133_Plus_2	LBR	EMC92	0.0067
205046_at	HG-U133_Plus_2	CENPE	EMC92	0.0087
231210_at	HG-U133_Plus_2	C11orf85	EMC92	0.0093
208967_s_at	HG-U133_Plus_2	AK2	EMC92	0.0113
218355_at	HG-U133_Plus_2	KIF4A	EMC92	0.0116
221677_s_at	HG-U133_Plus_2	DONSON	EMC92	0.0126
202322_s_at	HG-U133_Plus_2	GGPS1	EMC92	0.0129
225366_at	HG-U133_Plus_2	PGM2	EMC92	0.014
222154_s_at	HG-U133_Plus_2	SPATS2L	EMC92	0.0154
200775_s_at	HG-U133_Plus_2	HNRNPK	EMC92	0.0163
201307_at	HG-U133_Plus_2	2011-09-01	EMC92	0.0165
210334_x_at	HG-U133_Plus_2	BIRC5	EMC92	0.0175
221826_at	HG-U133_Plus_2	ANGEL2	EMC92	0.02
222680_s_at	HG-U133_Plus_2	DTL	EMC92	0.0205
221606_s_at	HG-U133_Plus_2	HMGN5	EMC92	0.0208
211714_x_at	HG-U133_Plus_2	TUBB	EMC92	0.0221
202107_s_at	HG-U133_Plus_2	MCM2	EMC92	0.0225
209026_x_at	HG-U133_Plus_2	TUBB	EMC92	0.0255
222713_s_at	HG-U133_Plus_2	FANCF	EMC92	0.0278
211963_s_at	HG-U133_Plus_2	ARPC5	EMC92	0.0303
201102_s_at	HG-U133_Plus_2	PFKL	EMC92	0.0349
212055_at	HG-U133_Plus_2	C18orf10	EMC92	0.0384
221755_at	HG-U133_Plus_2	EHBP1L1	EMC92	0.0396
243018_at	HG-U133_Plus_2	EST/BE568408	EMC92	0.0407
220351_at	HG-U133_Plus_2	CCRL1	EMC92	0.042
38158_at	HG-U133_Plus_2	ESPL1	EMC92	0.0423
200875_s_at	HG-U133_Plus_2	NOP56	EMC92	0.0437
233437_at	HG-U133_Plus_2	GABRA4	EMC92	0.0446
206204_at	HG-U133_Plus_2	GRB14	EMC92	0.0477
238662_at	HG-U133_Plus_2	ATPBD4	EMC92	0.049
214612_x_at	HG-U133_Plus_2	MAGEA6	EMC92	0.0496
AFFX-HUMISGF3A/M97935_MA_at	HG-U133_Plus_2	STAT1	EMC92	0.0525
212282_at	HG-U133_Plus_2	TMEM97	EMC92	0.053
202813_at	HG-U133_Plus_2	TARBP1	EMC92	0.0548
223811_s_at	HG-U133_Plus_2	SUN1 / GET4	EMC92	0.0556
219550_at	HG-U133_Plus_2	ROBO3	EMC92	0.0559
204379_s_at	HG-U133_Plus_2	FGFR3	EMC92	0.0594
238116_at	HG-U133_Plus_2	DYNLRB2	EMC92	0.0661
231738_at	HG-U133_Plus_2	PCDHB7	EMC92	0.0686
202884_s_at	HG-U133_Plus_2	PPP2R1B	EMC92	0.0714
231989_s_at	HG-U133_Plus_2	LOC100271836	EMC92	0.073
207618_s_at	HG-U133_Plus_2	BCS1L	EMC92	0.0746
225601_at	HG-U133_Plus_2	HMGB3	EMC92	0.075
217728_at	HG-U133_Plus_2	S100A6	EMC92	0.0773
214482_at	HG-U133_Plus_2	ZBTB25	EMC92	0.0861
202542_s_at	HG-U133_Plus_2	AIMP1	EMC92	0.087
214600_at	HG-U133_Plus_2	TEAD1	HMCL7	1
211709_s_at	HG-U133_Plus_2	CLEC11A	HMCL7	1
220253_s_at	HG-U133_Plus_2	LRP12	HMCL7	1
222777_s_at	HG-U133_Plus_2	WHSC1	HMCL7	1
204379_s_at	HG-U133_Plus_2	FGFR3	HMCL7	1
219855_at	HG-U133_Plus_2	NUDT11	HMCL7	1
225525_at	HG-U133_Plus_2	KIAA1671	HMCL7	1
209354_at	HG-U133_Plus_2	TNFRSF14	HZDCD	-1
222514_at	HG-U133_Plus_2	RRAGC	HZDCD	-1
218088_s_at	HG-U133_Plus_2	RRAGC	HZDCD	-1
224217_s_at	HG-U133_Plus_2	FAF1	HZDCD	-1
218080_x_at	HG-U133_Plus_2	FAF1	HZDCD	-1
222838_at	HG-U133_Plus_2	SLAMF7	HZDCD	-1
219159_s_at	HG-U133_Plus_2	SLAMF7	HZDCD	-1
211509_s_at	HG-U133_Plus_2	RTN4	HZDCD	-1
214629_x_at	HG-U133_Plus_2	RTN4	HZDCD	-1
239458_at	HG-U133_Plus_2	ALS2CR12	HZDCD	-1
213373_s_at	HG-U133_Plus_2	CASP8	HZDCD	-1
207008_at	HG-U133_Plus_2	IL8RB	HZDCD	-1
201845_s_at	HG-U133_Plus_2	RYBP	HZDCD	-1
201844_s_at	HG-U133_Plus_2	RYBP	HZDCD	-1
200736_s_at	HG-U133_Plus_2	GPX1	HZDCD	-1
200059_s_at	HG-U133_Plus_2	RHOA	HZDCD	-1
225557_at	HG-U133_Plus_2	AXUD1	HZDCD	-1
224439_x_at	HG-U133_Plus_2	RNF7	HZDCD	-1
224395_s_at	HG-U133_Plus_2	RNF7	HZDCD	-1
203140_at	HG-U133_Plus_2	BCL6	HZDCD	-1
209799_at	HG-U133_Plus_2	PRKAA1	HZDCD	-1
225984_at	HG-U133_Plus_2	PRKAA1	HZDCD	-1
210813_s_at	HG-U133_Plus_2	XRCC4	HZDCD	-1
205072_s_at	HG-U133_Plus_2	XRCC4	HZDCD	-1
216326_s_at	HG-U133_Plus_2	HDAC3	HZDCD	-1
217865_at	HG-U133_Plus_2	RNF130	HZDCD	-1
236292_at	HG-U133_Plus_2	RNF130	HZDCD	-1
224891_at	HG-U133_Plus_2	FOXO3	HZDCD	-1
218034_at	HG-U133_Plus_2	FIS1	HZDCD	-1
209015_s_at	HG-U133_Plus_2	DNAJB6	HZDCD	-1
212121_at	HG-U133_Plus_2	TCTN3	HZDCD	-1
212123_at	HG-U133_Plus_2	TCTN3	HZDCD	-1
209448_at	HG-U133_Plus_2	HTATIP2	HZDCD	-1
209364_at	HG-U133_Plus_2	BAD	HZDCD	-1
1861_at	HG-U133_Plus_2	BAD	HZDCD	-1
210538_s_at	HG-U133_Plus_2	BIRC3	HZDCD	-1
212284_x_at	HG-U133_Plus_2	TPT1	HZDCD	-1
212869_x_at	HG-U133_Plus_2	TPT1	HZDCD	-1
217732_s_at	HG-U133_Plus_2	ITM2B	HZDCD	-1
201715_s_at	HG-U133_Plus_2	ACIN1	HZDCD	-1
214467_at	HG-U133_Plus_2	GPR65	HZDCD	-1
210859_x_at	HG-U133_Plus_2	CLN3	HZDCD	-1
209275_s_at	HG-U133_Plus_2	CLN3	HZDCD	-1
205611_at	HG-U133_Plus_2	TNFSF12	HZDCD	-1
210314_x_at	HG-U133_Plus_2	TNFSF13	HZDCD	-1
210401_at	HG-U133_Plus_2	P2RX1	HZDCD	-1
206360_s_at	HG-U133_Plus_2	SOCS3	HZDCD	-1
1568629_s_at	HG-U133_Plus_2	PIK3R2	HZDCD	-1
219566_at	HG-U133_Plus_2	PLEKHF1	HZDCD	-1
225434_at	HG-U133_Plus_2	DEDD2	HZDCD	-1
35150_at	HG-U133_Plus_2	CD40	HZDCD	-1
211769_x_at	HG-U133_Plus_2	SERINC3	HZDCD	-1
221473_x_at	HG-U133_Plus_2	SERINC3	HZDCD	-1
211725_s_at	HG-U133_Plus_2	BID	HZDCD	-1
227143_s_at	HG-U133_Plus_2	BID	HZDCD	-1
208024_s_at	HG-U133_Plus_2	DGCR6	HZDCD	-1
214024_s_at	HG-U133_Plus_2	DGCR6L	HZDCD	-1
214203_s_at	HG-U133_Plus_2	PRODH	HZDCD	-1
205780_at	HG-U133_Plus_2	BIK	HZDCD	-1
208763_s_at	HG-U133_Plus_2	TSC22D3	HZDCD	-1
209539_at	HG-U133_Plus_2	ARHGEF6	HZDCD	-1
202317_s_at	HG-U133_Plus_2	UBE4B	HZDCD	1
201209_at	HG-U133_Plus_2	HDAC1	HZDCD	1
200644_at	HG-U133_Plus_2	MARCKSL1	HZDCD	1
218235_s_at	HG-U133_Plus_2	UTP11L	HZDCD	1
215158_s_at	HG-U133_Plus_2	DEDD	HZDCD	1
202891_at	HG-U133_Plus_2	NIT1	HZDCD	1
204211_x_at	HG-U133_Plus_2	EIF2AK2	HZDCD	1
222119_s_at	HG-U133_Plus_2	FBXO11	HZDCD	1
203255_at	HG-U133_Plus_2	FBXO11	HZDCD	1
202911_at	HG-U133_Plus_2	MSH6	HZDCD	1
201448_at	HG-U133_Plus_2	TIA1	HZDCD	1
201446_s_at	HG-U133_Plus_2	TIA1	HZDCD	1
202811_at	HG-U133_Plus_2	STAMBP	HZDCD	1
205133_s_at	HG-U133_Plus_2	HSPE1	HZDCD	1
216996_s_at	HG-U133_Plus_2	FASTKD2	HZDCD	1
203039_s_at	HG-U133_Plus_2	NDUFS1	HZDCD	1
205345_at	HG-U133_Plus_2	BARD1	HZDCD	1
201371_s_at	HG-U133_Plus_2	CUL3	HZDCD	1
210907_s_at	HG-U133_Plus_2	PDCD10	HZDCD	1
200782_at	HG-U133_Plus_2	ANXA5	HZDCD	1
219200_at	HG-U133_Plus_2	FASTKD3	HZDCD	1
202677_at	HG-U133_Plus_2	RASA1	HZDCD	1
215785_s_at	HG-U133_Plus_2	CYFIP2	HZDCD	1
218856_at	HG-U133_Plus_2	TNFRSF21	HZDCD	1
214581_x_at	HG-U133_Plus_2	TNFRSF21	HZDCD	1
203786_s_at	HG-U133_Plus_2	TPD52L1	HZDCD	1
210372_s_at	HG-U133_Plus_2	TPD52L1	HZDCD	1
208905_at	HG-U133_Plus_2	CYCS	HZDCD	1
223163_s_at	HG-U133_Plus_2	ZC3HC1	HZDCD	1
226032_at	HG-U133_Plus_2	CASP2	HZDCD	1
207614_s_at	HG-U133_Plus_2	CUL1	HZDCD	1
228189_at	HG-U133_Plus_2	BAG4	HZDCD	1
204068_at	HG-U133_Plus_2	STK3	HZDCD	1
200608_s_at	HG-U133_Plus_2	RAD21	HZDCD	1
200607_s_at	HG-U133_Plus_2	RAD21	HZDCD	1
201964_at	HG-U133_Plus_2	SETX	HZDCD	1
210559_s_at	HG-U133_Plus_2	CDC2	HZDCD	1
203213_at	HG-U133_Plus_2	CDC2	HZDCD	1
225363_at	HG-U133_Plus_2	PTEN	HZDCD	1
204053_x_at	HG-U133_Plus_2	PTEN	HZDCD	1
201687_s_at	HG-U133_Plus_2	API5	HZDCD	1
226154_at	HG-U133_Plus_2	DNM1L	HZDCD	1
221240_s_at	HG-U133_Plus_2	B3GNT4	HZDCD	1
219350_s_at	HG-U133_Plus_2	DIABLO	HZDCD	1
219035_s_at	HG-U133_Plus_2	RNF34	HZDCD	1
203312_x_at	HG-U133_Plus_2	ARF6	HZDCD	1
224788_at	HG-U133_Plus_2	ARF6	HZDCD	1
203755_at	HG-U133_Plus_2	BUB1B	HZDCD	1
1554078_s_at	HG-U133_Plus_2	DNAJA3	HZDCD	1
205963_s_at	HG-U133_Plus_2	DNAJA3	HZDCD	1
202268_s_at	HG-U133_Plus_2	APPBP1	HZDCD	1
201746_at	HG-U133_Plus_2	TP53	HZDCD	1
209503_s_at	HG-U133_Plus_2	PSMC5	HZDCD	1
201827_at	HG-U133_Plus_2	SMARCD2	HZDCD	1
202094_at	HG-U133_Plus_2	BIRC5	HZDCD	1
210334_x_at	HG-U133_Plus_2	BIRC5	HZDCD	1
202153_s_at	HG-U133_Plus_2	NUP62	HZDCD	1
201112_s_at	HG-U133_Plus_2	CSE1L	HZDCD	1
221677_s_at	HG-U133_Plus_2	DONSON	HZDCD	1
214988_s_at	HG-U133_Plus_2	SON	HZDCD	1
201086_x_at	HG-U133_Plus_2	SON	HZDCD	1
209683_at	HG-U133_Plus_2	FAM49A	IFM	-0.294834
200779_at	HG-U133_Plus_2	ATF4	IFM	-0.249143
203657_s_at	HG-U133_Plus_2	CTSF	IFM	-0.178225
201425_at	HG-U133_Plus_2	ALDH2	IFM	-0.131379
1565162_s_at	HG-U133_Plus_2	MGST1	IFM	0.177728
228677_s_at	HG-U133_Plus_2	FLJ21438	IFM	0.192438
204072_s_at	HG-U133_Plus_2	FRY	IFM	0.212557
228737_at	HG-U133_Plus_2	TOX2	IFM	0.219564
212098_at	HG-U133_Plus_2	LOC151162	IFM	0.250438
202470_s_at	HG-U133_Plus_2	CPSF6	IFM	0.269877
208644_at	HG-U133_Plus_2	PARP1	IFM	0.275788
202951_at	HG-U133_Plus_2	STK38	IFM	0.295304
202486_at	HG-U133_Plus_2	AFG3L2	IFM	0.303712
200783_s_at	HG-U133_Plus_2	STMN1	IFM	0.314902
217752_s_at	HG-U133_Plus_2	CNDP2	IFM	0.386973
201292_at	HG-U133_Plus_2	TOP2A	PI	1
202095_s_at	HG-U133_Plus_2	BIRC5	PI	1
202589_at	HG-U133_Plus_2	TYMS	PI	1
202705_at	HG-U133_Plus_2	CCNB2	PI	1
202954_at	HG-U133_Plus_2	UBE2C	PI	1
203213_at	HG-U133_Plus_2	CDC2	PI	1
203358_s_at	HG-U133_Plus_2	EZH2	PI	1
203755_at	HG-U133_Plus_2	BUB1B	PI	1
203764_at	HG-U133_Plus_2	DLG7	PI	1
204033_at	HG-U133_Plus_2	TRIP13	PI	1
204641_at	HG-U133_Plus_2	NEK2	PI	1
204822_at	HG-U133_Plus_2	TTK	PI	1
206364_at	HG-U133_Plus_2	KIF14	PI	1
208079_s_at	HG-U133_Plus_2	AURKA	PI	1
209642_at	HG-U133_Plus_2	BUB1	PI	1
209891_at	HG-U133_Plus_2	SPBC25	PI	1
210052_s_at	HG-U133_Plus_2	TPX2	PI	1
213008_at	HG-U133_Plus_2	KIAA1794	PI	1
214710_s_at	HG-U133_Plus_2	CCNB1	PI	1
218039_at	HG-U133_Plus_2	NUSAP1	PI	1
218542_at	HG-U133_Plus_2	CEP55	PI	1
219918_s_at	HG-U133_Plus_2	ASPM	PI	1
219990_at	HG-U133_Plus_2	E2F8	PI	1
220651_s_at	HG-U133_Plus_2	MCM10	PI	1
223229_at	HG-U133_Plus_2	UBE2T	PI	1
223381_at	HG-U133_Plus_2	NUF2	PI	1
225521_at	HG-U133_Plus_2	ANAPC7	PI	1
226287_at	HG-U133_Plus_2	CCDC34	PI	1
201921_at	HG-U133_Plus_2	GNG10	UAMS70	-1
227278_at	HG-U133_Plus_2		UAMS70	-1
209740_s_at	HG-U133_Plus_2	PNPLA4	UAMS70	-1
227547_at	HG-U133_Plus_2		UAMS70	-1
225582_at	HG-U133_Plus_2	KIAA1754	UAMS70	-1
200850_s_at	HG-U133_Plus_2	AHCYL1	UAMS70	-1
213628_at	HG-U133_Plus_2	MCLC	UAMS70	-1
209717_at	HG-U133_Plus_2	EVI5	UAMS70	-1
222495_at	HG-U133_Plus_2	AD-020	UAMS70	-1
1557277_a_at	HG-U133_Plus_2		UAMS70	-1
1554736_at	HG-U133_Plus_2	PARG1	UAMS70	-1
218924_s_at	HG-U133_Plus_2	CTBS	UAMS70	-1
226954_at	HG-U133_Plus_2	UBE2R2	UAMS70	-1
202838_at	HG-U133_Plus_2	FUCA1	UAMS70	-1
230192_at	HG-U133_Plus_2	RFP2	UAMS70	-1
48106_at	HG-U133_Plus_2	FLJ20489	UAMS70	-1
237964_at	HG-U133_Plus_2		UAMS70	-1
202729_s_at	HG-U133_Plus_2	LTBP1	UAMS70	-1
212435_at	HG-U133_Plus_2	TRIM33	UAMS70	-1
202345_s_at	HG-U133_Plus_2	FABP5	UAMS70	1
1555864_s_at	HG-U133_Plus_2	PDHA1	UAMS70	1
204033_at	HG-U133_Plus_2	TRIP13	UAMS70	1
206513_at	HG-U133_Plus_2	AIM2	UAMS70	1
1555274_a_at	HG-U133_Plus_2	SELI	UAMS70	1
211576_s_at	HG-U133_Plus_2	SLCI19A1	UAMS70	1
204016_at	HG-U133_Plus_2	LARS2	UAMS70	1
1565951_s_at	HG-U133_Plus_2	OPN3	UAMS70	1
219918_s_at	HG-U133_Plus_2	ASPM	UAMS70	1
201947_s_at	HG-U133_Plus_2	CCT2	UAMS70	1
213535_s_at	HG-U133_Plus_2	UBE2I	UAMS70	1
204092_s_at	HG-U133_Plus_2	STK6	UAMS70	1
213607_x_at	HG-U133_Plus_2	FLJ13052	UAMS70	1
208117_s_at	HG-U133_Plus_2	LAS1L	UAMS70	1
210334_x_at	HG-U133_Plus_2	BIRC5	UAMS70	1
204023_at	HG-U133_Plus_2	RFC4	UAMS70	1
201897_s_at	HG-U133_Plus_2	CKS1B	UAMS70	1
216194_s_at	HG-U133_Plus_2	CKAP1	UAMS70	1
225834_at	HG-U133_Plus_2	MGC57827	UAMS70	1
238952_x_at	HG-U133_Plus_2	DKFZp779O175	UAMS70	1
200634_at	HG-U133_Plus_2	PFN1	UAMS70	1
208931_s_at	HG-U133_Plus_2	ILF3	UAMS70	1
206332_s_at	HG-U133_Plus_2	IFI16	UAMS70	1
220789_s_at	HG-U133_Plus_2	TBRG4	UAMS70	1
218947_s_at	HG-U133_Plus_2	PAPD1	UAMS70	1
213310_at	HG-U133_Plus_2	EIF2C2	UAMS70	1
224523_s_at	HG-U133_Plus_2	MGC4308	UAMS70	1
201231_s_at	HG-U133_Plus_2	ENO1	UAMS70	1
217901_at	HG-U133_Plus_2	DSG2	UAMS70	1
226936_at	HG-U133_Plus_2	C6orf173	UAMS70	1
58696_at	HG-U133_Plus_2	EXOSC4	UAMS70	1
200916_at	HG-U133_Plus_2	TAGLN2	UAMS70	1
201614_s_at	HG-U133_Plus_2	RUVBL1	UAMS70	1
200966_x_at	HG-U133_Plus_2	ALDOA	UAMS70	1
225082_at	HG-U133_Plus_2	CPSF3	UAMS70	1
242488_at	HG-U133_Plus_2		UAMS70	1
243011_at	HG-U133_Plus_2	MGC15606	UAMS70	1
201105_at	HG-U133_Plus_2	LGALS1	UAMS70	1
224200_s_at	HG-U133_Plus_2	RAD18	UAMS70	1
222417_s_at	HG-U133_Plus_2	SNX5	UAMS70	1
210460_s_at	HG-U133_Plus_2	PSMD4	UAMS70	1
200750_s_at	HG-U133_Plus_2	RAN	UAMS70	1
206364_at	HG-U133_Plus_2	KIF14	UAMS70	1
201091_s_at	HG-U133_Plus_2	CBX3	UAMS70	1
203432_at	HG-U133_Plus_2	TMPO	UAMS70	1
221970_s_at	HG-U133_Plus_2	DKFZP586L0724	UAMS70	1
212533_at	HG-U133_Plus_2	WEE1	UAMS70	1
213194_at	HG-U133_Plus_2	ROBO1	UAMS70	1
244686_at	HG-U133_Plus_2	TCOF1	UAMS70	1
200638_s_at	HG-U133_Plus_2	YWHAZ	UAMS70	1
205235_s_at	HG-U133_Plus_2	MPHOSPH1	UAMS70	1
